# Supplementary material for: The Revolving Door Phenomenon Revisited: Time to Readmission in 17’415 Patients with 37’697 Hospitalisations at a German Psychiatric Hospital
Source: PLoS One. 2013 Oct 8;8(10):e75612. doi: 10.1371/journal.pone.0075612 (PMC3792950; doi:10.1371/journal.pone.0075612)
Supplement: Table S1 — Diagnoses at Discharge (ICD10) by Indenture Number of Hospitalisations. (XLSX) [file pone.0075612.s001.xlsx]

## Sheet: ICD-Diagnoses
		Diagnoses at Discharge (ICD10) by Indenture Number of Hospitalisations
		Study Subsample			Total number of hospitalisations ever registered
			Diagnosis (%)	Size of (Sub-) Sample	1		2		3		4		5 and more
					current	lifetime	current	lifetime	current	lifetime	current	lifetime	current	lifetime
		Patients at their first hospitalisation		17910	n = 10718		n = 3198		n = 1412		n = 822		n = 1769
			F1		10.52	21.58	18.88	35.40	20.25	41.57	21.41	42.82	30.64	56.81
			F2		21.38	22.57	26.43	32.67	28.61	38.88	32.48	44.04	33.01	47.43
			F3		30.48	35.50	27.56	40.64	26.98	41.86	25.43	43.80	15.26	38.61
			F4		27.49	35.63	15.30	29.44	12.25	30.59	7.66	29.44	8.08	38.21
			F5		1.25	2.44	0.91	2.45	0.28	1.98	0.0	3.16	0.34	2.88
			F6		7.23	16.28	6.65	23.77	6.94	28.61	5.23	31.27	7.24	39.74
			other F		1.66	5.66	4.26	14.14	4.67	17.63	7.79	21.78	5.43	21.09
		Patients at their second hospitalisation		7166	not applicable		n = 3166		n = 1411		n = 822		n = 1767
			F1				18.26	35.60	20.62	41.46	21.78	42.94	30.28	56.82
			F2				27.92	32.69	31.47	38.84	33.58	44.04	34.07	47.37
			F3				26.06	40.40	24.81	42.03	23.24	43.67	15.00	38.65
			F4				12.70	29.63	8.86	30.26	7.54	29.44	6.79	38.20
			F5				0.82	2.40	0.21	1.98	0.36	3.16	0.17	2.89
			F6				8.56	23.85	8.79	28.56	6.26	31.39	8.72	39.78
			other F				5.69	14.12	5.24	17.86	7.30	21.90	4.98	20.94
		Patients at their third hospitalisation		3994	not applicable		not applicable		n = 1408		n = 817		n = 1769
			F1						21.73	41.62	22.28	42.85	30.58	56.76
			F2						31.32	38.71	34.64	43.94	33.92	47.43
			F3						23.72	41.90	22.03	43.70	14.98	38.67
			F4						8.45	30.54	6.49	29.50	6.11	38.16
			F5						0.43	1.99	0.00	3.18	0.23	2.88
			F6						8.59	28.76	6.98	31.33	9.72	39.68
			other F						5.75	17.83	7.59	21.91	4.47	21.09
		Patients at their fourth hospitalisation		2579	not applicable		not applicable		not applicable		n = 816		n = 1763
			F1								21.45	43.01	30.29	56.72
			F2								35.17	44.00	35.45	47.48
			F3								20.96	43.63	13.73	38.57
			F4								6.50	29.29	5.33	38.23
			F5								0.25	2.94	0.34	2.84
			F6								7.84	31.50	10.10	39.71
			other F								7.84	21.69	4.76	21.04
		Patients at their fifth or higher hospitalisation		9629 (episodes!)	not applicable		not applicable		not applicable		not applicable		n = 9629 episodes
			F1										34.78	65.65
			F2										31.61	45.39
			F3										8.91	39.70
			F4										4.01	48.07
			F5										0.31	3.73
			F6										16.42	52.20
			other F										3.96	19.99
