# Supplementary material for: The Revolving Door Phenomenon Revisited: Time to Readmission in 17’415 Patients with 37’697 Hospitalisations at a German Psychiatric Hospital
Source: PLoS One. 2013 Oct 8;8(10):e75612. doi: 10.1371/journal.pone.0075612 (PMC3792950; doi:10.1371/journal.pone.0075612)
Supplement: Table S2 — Sociodemographic characteristics. (XLSX) [file pone.0075612.s002.xlsx]

## Sheet: sociodemographic variables
		Sample or Subsample	Sociodemographic Characteristics	Total number of hospitalisations ever registered
		Total N = 17910		1	2	3	4	5 and more
				n = 9988	n = 2940	n = 1323	n = 746	n = 1649
			Sex = female (%)	51.20	49.93	51.47	52.41	45.48
			Age at 1st admission ever (mean, SD)	34.04 (17.4)	31.73 (17.6)	29.84 (16.4)	30.58 (16.0)	25.6 (12.9)
			GAF-Score at 1st discharge (mean, SD)	62.8 (14.7)	60.0 (15.0)	58.3 (14.3)	58.5 (14.3)	57.8 (14.3)
			Higher educational level (%)	13.17	11.16	10.36	11.53	10.86
			Spouse / partner (%)	40.52	35.11	33.90	33.87	24.89
			(Parttime) Employment (%)	21.74	15.75	12.32	10.59	7.82
			Instable housing after 1st discharge (%)	10.22	12.50	13.55	15.41	16.15
		Patients with at least 2 hospitalisations			2	3	4	5 and more
					n = 2843	n = 1279	n = 738	n = 1625
			GAF-Score at 2nd discharge (mean, SD)		58.82 (14.2)	57.02 (15.7)	56.62 (14.3)	56.02 (14.1)
			Spouse / partner (%)		32.66	32.20	31.68	24.63
			(Parttime) Employment (%)		17.59	13.92	12.33	9.66
			Instable housing after 2nd discharge (%)		15.79	15.58	15.48	16.72
		Patients with at least 3 hospitalisations				3	4	5 and more
						n = 1276	n = 732	n = 1598
			GAF-Score at 3rd discharge (mean, SD)			56.07 (14.5)	55.10 (14.9)	55.47 (14.4)
			Spouse / partner (%)			30.10	28.21	23.12
			(Parttime) Employment (%)			12.62	11.07	8.32
			Instable housing after 3rd discharge (%)			19.48	17.12	18.30
		Patients with at least 4 hospitalisations					4	5 and more
							n = 751	n = 1605
			GAF-Score at 4th discharge (mean, SD)				55.01 (14.4)	54.80 (14.3)
			Spouse / partner (%)				27.70	22.96
			(Parttime) Employment (%)				10.12	8.22
			Instable housing after 4th discharge (%)				21.44	19.17
		Patients with at least 5 hospitalisations						5 and more
								n = 8604
			GAF-Score at 5th+ discharge (mean, SD)					52.84 (14.6)
			Spouse / partner (%)					15.93
			(Parttime) Employment (%)					5.80
			Instable housing after 5th+ discharge (%)					19.39
